# Supplementary material for: The Role of CDK4 in the Pathogenesis of Pancreatic Cancer
Source: Healthcare (Basel). 2021 Oct 30;9(11):1478. doi: 10.3390/healthcare9111478 (PMC8620733; doi:10.3390/healthcare9111478)
Supplement: Supplementary file 1 [file healthcare-09-01478-s001.zip]

Archive with 1 entries (1 files):
- healthcare-1368574-supplementary.pdf
